# Supplementary material for: Rapid diagnosis of acute norovirus-associated gastroenteritis: evaluation of the Xpert Norovirus assay and its implementation as a 24/7 service in three hospitals in Jönköping County, Sweden
Source: Eur J Clin Microbiol Infect Dis. 2017 May 24;36(10):1867–71. doi: 10.1007/s10096-017-3005-9 (PMC5602093; doi:10.1007/s10096-017-3005-9)
Supplement: Supplementary file 1 — (XLSX 22 kb) [file 10096_2017_3005_MOESM1_ESM.xlsx]

## Sheet: parallellkörning noro
Sample ID	Kageyama	GeneXpert	Nordgren	Gold standard	Comment
MXFG20A	neg	neg		neg
MXDZ69B	neg	neg		neg
MXFC92A	neg	neg		neg
MXFL72A	neg	neg		neg
PUF654A	neg	neg		neg
MXCP92B	neg	neg		neg
MXCV10B	neg	neg		neg
MXFM12B	neg	neg		neg
MXFF36A	neg	neg		neg
MXCY83B	neg	neg		neg
PHE130	neg	neg		neg
PTO090A	G2	G2		pos
MXCT27B	neg	neg		neg
MXCV46B	neg	neg		neg
PTR894A	neg	G2	neg	neg	GeneXpert: Ct 33,2
MXBP82A	G2	G2		pos
MXFM23A	neg	neg		neg
MXCN07A	G2	G2		pos
MXCF92B	neg	neg		neg
MXCG29B	neg	neg	neg	neg
MXCV82A	neg	neg		neg
MXFP54B	neg	neg		neg
MXFC25B	neg	neg		neg
MXFF92B	neg	neg		neg
MXFK21A	neg	neg		neg
MXFW34A	neg	neg		neg
MXFW09C	neg	neg		neg
MXFW66B	neg	neg		neg
MXFZ96A	neg	neg		neg
MWZS52A	neg	neg		neg
MWZW19B	neg	neg		neg
MWZV98C	neg	neg		neg
PTR371A	neg	neg		neg
MWZN50A	neg	neg		neg
MWZN39A	G2	G2		pos
MWZM79C	neg	neg		neg
MWZM74A	neg	neg		neg
MWZL99A	neg	neg		neg
MWZW32A	neg	neg		neg
MWZW31A	neg	neg		neg
PTR369A	neg	neg		neg
MWZX42B	neg	neg		neg
MWYR72A	neg	neg		neg
MWYY74B	G2	G2		pos
MWZG44B	G2	G2		pos
MWYB11A	G2	G2		pos
MWYD09B	neg	neg		neg
MWYD12B	neg	neg		neg
MWYC22A	neg	neg		neg
PUM662A	neg	neg		neg
PUH343A	neg	neg		neg
MWYL05B	G2	G2		pos
MWYK97B	neg	neg		neg
MWYL08A	G2	G2		pos
MWYQ87B	G2	G2		pos
MWYK62A	neg	neg		neg
mxbl54a	neg	neg		neg
MXBQ07	neg	neg		neg
MXBP93A	neg	G2	neg	neg	GeneXpert: Ct 38,3
MXBX56A	neg	neg		neg
MXBV78B	neg	neg		neg
MXBW06A	neg	neg		neg
MXCF84A	neg	neg		neg
MXCB70A	neg	G2	neg	neg	GeneXpert: Ct 40,0
mxdt19c	neg	neg		neg
mxdh99a	neg	neg		neg
MXCZ83A	neg	neg		neg
MXCN19A	G2	G2		pos
MXCZ41A	neg	neg		neg
MXDB58A	neg	neg		neg
MXDG59A	neg	neg		neg
MXDG81B	neg	neg		neg
MXDD09B	neg	neg		neg
MXDR75B	neg	neg		neg
MXDT09A	neg	neg		neg
MXDS31B	neg	neg		neg
MXDB15B	neg	neg		neg
MXDK56A	neg	neg		neg
MXDG72B	G2	G2		pos
MXCZ59A	neg	neg		neg
MXCY96B	neg	neg		neg
MXDH48B	neg	neg		neg
MXDY09A	neg	neg		neg
MXDY40A	neg	neg		neg
PUM765A	neg	neg		neg
MXDX85B	neg	neg		neg
MXDY30A	neg	neg		neg
MXFY69B	neg	neg		neg
MXGB87A	neg	neg		neg
MXGT46B	neg	neg		neg
MXGS93C	G2	G2		pos
PTT896A	G2	G2		pos
MXHD26A	neg	neg		neg
MXGZ29A	neg	neg		neg
PUF655A	neg	neg		neg
PTF894A	G2	G2		pos
MXGL33A	G2	G2		pos
MXGC09A	neg	neg		neg
MXFN87C	neg	neg		neg
MXFW75A	neg	neg		neg
MXGF34A	neg	neg		neg
MXGH38A	neg	neg		neg
PTV410A	neg	neg		neg
MXKG86A	neg	neg		neg
MXJG44A	neg	neg		neg
MXJP77A	neg	neg		neg
MXKB81A	neg	neg		neg
MXJX97A	neg	neg		neg
MXJV28B	neg	neg		neg
MXKD13B	neg	neg		neg
MXJY92C	neg	neg		neg
PTF898	neg	neg		neg
MXKH57B	neg	neg		neg
PUG409	G2	G2		pos
MXKL66B	neg	neg		neg
MXHM01	neg	neg		neg
MXHR41	neg	neg		neg
MXHT50A	neg	neg		neg
MXHJ86C	neg	neg		neg
MXHW79A	neg	neg		neg
MXHZ04C	neg	neg		neg
MXHZ30B	neg	neg		neg
MXHW76B	neg	neg		neg
MXJC89A	neg	neg		neg
MXJG28C	neg	neg		neg
MXHZ27A	neg	neg		neg
MXJF96A	neg	neg		neg
PTR088A	neg	neg		neg
MXPC74A	neg	neg		neg
MXPR21B	neg	neg		neg
MXPR20D	neg	neg		neg
MXQL30C	neg	neg		neg
MXQF27A	neg	neg		neg
MXQG07B	neg	neg		neg
PTO097	neg	neg		neg
MXRG11B	neg	neg		neg
PUM774A	neg	neg		neg
MXRG18C	neg	neg		neg
MXRG37A	neg	neg		neg
MXRH14B	neg	neg		neg
MXRH88A	neg	neg		neg
MYQC56F	neg	neg		neg
MYPX21A	G2	G2		pos
MYDF70A	neg	neg		neg
PHE184A	G2	G2		pos
PHP653A	neg	neg		neg
MYBY20B	G2	G2		pos
MYJQ82A	G2	G2		pos
MYJQ71C	G2	G2		pos
MYKK27B	G2	G2		pos
PUP900A	G2	G2		pos
MYJB92A	G2	G2		pos
PUO378	G2	G2		pos
MYGP19D	G1	G1		pos
MXXR56A	G2	G2		pos
MXSG72A	neg	G1	(G1)Ct>40	pos	GeneXpert: Ct 33,6
MXYZ63A	G2	G2		pos
PTS907A	G2	G2		pos
MXXN22D	G2	G2		pos
MXTK38A	neg	G1	neg	neg	GeneXpert: Ct 31,6
MYVP66A	neg	G2	neg	neg	GeneXpert: Ct 37,8
MYVR42C	neg	G2	neg	neg	GeneXpert: Ct 34,0
MYTR39B	neg	G2	neg	neg	GeneXpert: Ct 35,5
MYTM50A	G2	G2		pos
PUP909	neg	G2	neg	neg	GeneXpert: Ct 37,3
MYTB36A	G2	G2		pos
MYSS67A	G2	G2		pos
PUO673	neg	G2	G2	pos
NFKK84A	G1	G1		pos
NFLF81A	neg	G2	neg	neg	GeneXpert: Ct 30,4
NFKC98A	G1	G1		pos
NFLS30A	G2	G2		pos
NFMH64A	G2	G2		pos
NFMM18C	G2	G2		pos
NFLN50B	G2	G2		pos
NFHR59C	neg	G1	G1	pos
NFMX84A	neg	neg		neg
NFMV44A	neg	neg		neg
NFML01B	neg	neg		neg
NFMK66A	neg	neg		neg
NFNX92A	neg	neg		neg
NFMK61B	neg	neg		neg
NFNX99A	neg	neg		neg
NFNV52A	neg	neg		neg
NFNT68A	neg	neg		neg
NFNX74A	neg	neg		neg
1	G2	G2		pos
2	G2	G2		pos
3	neg	neg		neg
4	G1	G1		pos
MC1201278	G1	G1		pos
MC1300849	G2	G2		pos
MC1301004	G2	G2		pos
MC1301021	G2	G2		pos
MC1301133	G2	G2		pos
MC1301160	G2	G2		pos
MC1301204	G2	G2		pos
MC1301213	G2	G2		pos
MC1301215	G2	G2		pos
MC1301221	neg	G1	neg	neg	GeneXpert: Ct 34,5
MC1301222	G1	G1		pos
MC1301227	G2	G2		pos
MC1301240	G2	G2		pos
MC1301254	G2	G2		pos
MC1301261	neg	G1	neg	neg	GeneXpert: Ct 32,8
MC1301273	G2	G2		pos
MC1301278	G2	G2		pos
MC1301296	neg	G1	G1	pos
MC1301306	G2	G2		pos
MC1400105	G2	G2		pos
MC1400120	G2	G2		pos
MC1400132	G2	G2		pos
MC1400134	G2	G2		pos
MC1400135	G2	G2		pos
mc1400261	sapo pos	neg		neg
mc1400265	G2	G2		pos
MC1400298	G2	G2		pos
MC1400310	neg	G2	neg	neg	GeneXpert: Ct 39,4
MC1400311	G2	G2		pos
MC1400312	neg	G2	neg	neg	GeneXpert: Ct 37,9
MC1400313	G2	G2		pos
MC1400314	neg	neg		neg
MC1400315	neg	neg		neg
MC1400316	neg	neg		neg
MC1400317	neg	neg		neg
MC1400318	neg	neg		neg
MC1400319	neg	neg		neg
MC1400320	G2	G2		pos
MC1400321	neg	neg		neg
MC1400322	neg	neg		neg
MC1400323	neg	neg		neg
MC1400324	G2	G2		pos
MC1400325	neg	neg		neg
MC1400326	sapo pos	neg		neg
MC1400339	sapo pos	neg		neg
MC1400340	neg	neg		neg
MC1400341	neg	neg		neg
MC1400342	neg	neg		neg
MC1400343	neg	neg		neg
MC1400344	sapo pos	neg		neg
MC1400345	G2	G2		pos
MC1400347	neg	neg		neg
MC1400348	neg	neg		neg
MC1400349	G2	G2		pos
MC1400350	neg	neg		neg
MC1400351	G2	G2		pos
MC1400352	neg	neg		neg
MC1400353	neg	neg		neg
MC1400354	neg	neg		neg
MC1400377	neg	neg		neg
MC1400378	G2	G2		pos
MC1400379	neg	neg		neg
MC1400380	neg	neg		neg
MC1400381	neg	neg		neg
MC1400382	neg	neg		neg
MC1400383	neg	neg		neg
MC1400384	neg	neg		neg
MC1400385	neg	neg		neg
MC1400386	neg	neg		neg
MC1400387	G2	G2		pos
MC1400388	neg	neg		neg
MC1400389	neg	neg		neg
MC214	G2	G2		pos
MC221	G2	G2		pos
MC1400400	neg	neg		neg
MC1400401	neg	neg		neg
MC1400402	neg	neg		neg
MC1400403	neg	neg		neg
MC1400406	G2	G2		pos
MC1400407	G2	G2		pos
MC1400408	neg	neg		neg
MC1400409	G2	G2		pos
MC1400442	neg	neg		neg
MC1400443	neg	neg		neg
MC1400444	neg	neg		neg
MC1400497	neg	neg		neg
